# Supplementary material for: Encouraging entrepreneurship in university labs: Research activities, research outputs, and early doctorate careers
Source: PLoS One. 2017 Feb 8;12(2):e0170444. doi: 10.1371/journal.pone.0170444 (PMC5298308; doi:10.1371/journal.pone.0170444)
Supplement: S2 Table — (XLSX) [file pone.0170444.s002.xlsx]

## Sheet: S2
S2 Table. Encouragement of Entrepreneurship by University
	Obs.	Entrepreneurship encouraged	Indifferent to entrepreneurship	Entrepreneurship discouraged
UNIVERSITY OF CHICAGO	163	0.1656	0.7239	0.1104
HARVARD UNIVERSITY	134	0.2164	0.6418	0.1418
UNIVERSITY OF CALIFORNIA-IRVINE	50	0.24	0.64	0.12
YALE UNIVERSITY	158	0.2468	0.6582	0.0949
CORNELL UNIVERSITY	206	0.2524	0.665	0.0825
JOHNS HOPKINS UNIVERSITY	285	0.2526	0.6456	0.1018
DUKE UNIVERSITY	206	0.267	0.5874	0.1456
UNIVERSITY OF CALIFORNIA-LOS ANGELES	112	0.2679	0.6696	0.0625
NORTHWESTERN UNIVERSITY	103	0.2718	0.5534	0.1748
UNIVERSITY OF MINNESOTA-TWIN CITIES	176	0.2727	0.642	0.0852
EMORY UNIVERSITY	123	0.2764	0.6423	0.0813
UNIVERSITY OF CALIFORNIA-DAVIS	296	0.2804	0.652	0.0676
COLUMBIA UNIVERSITY	126	0.2857	0.627	0.0873
UNIVERSITY OF MICHIGAN-ANN ARBOR	184	0.2935	0.6141	0.0924
PENN STATE UNIVERSITY	128	0.2969	0.5781	0.125
UNIVERSITY OF MARYLAND COLLEGE PARK	96	0.3021	0.6146	0.0833
UNIVERSITY OF SOUTHERN CALIFORNIA	43	0.3256	0.6047	0.0698
UNIVERSITY OF FLORIDA	251	0.3267	0.6016	0.0717
UNIVERSITY OF WASHINGTON	317	0.3375	0.5962	0.0662
PRINCETON UNIVERSITY	154	0.3377	0.5974	0.0649
IOWA STATE UNIVERSITY	133	0.3383	0.6165	0.0451
UNIVERSITY OF NORTH CAROLINA AT CHAPEL HILL	230	0.3522	0.5957	0.0522
GEORGIA INSTITUTE OF TECHNOLOGY	73	0.3562	0.589	0.0548
UNIVERSITY OF TEXAS AT AUSTIN	188	0.3564	0.5904	0.0532
WASHINGTON UNIVERSITY IN ST. LOUIS	198	0.3586	0.5909	0.0505
MICHIGAN STATE UNIVERSITY	195	0.359	0.5692	0.0718
OHIO STATE UNIVERSITY	119	0.3613	0.5714	0.0672
UNIVERSITY OF WISCONSIN-MADISON	309	0.3786	0.5534	0.068
UNIVERSITY OF CALIFORNIA-BERKELEY	347	0.389	0.5677	0.0432
UNIVERSITY OF ILLINOIS AT URBANA-CHAMPAIGN	293	0.3925	0.5461	0.0614
UNIVERSITY OF CALIFORNIA-SAN DIEGO	257	0.4047	0.5486	0.0467
STANFORD UNIVERSITY	83	0.4096	0.4578	0.1325
TEXAS A & M UNIVERSITY	113	0.4159	0.5398	0.0442
CALIFORNIA INSTITUTE OF TECHNOLOGY	96	0.4271	0.5208	0.0521
NORTH CAROLINA STATE UNIVERSITY	255	0.4549	0.5255	0.0196
PURDUE UNIVERSITY	340	0.4941	0.4647	0.0412
RENSSELAER POLYTECHNIC INSTITUTE	36	0.5	0.4722	0.0278
UNIVERSITY OF CALIFORNIA-SAN FRANCISCO	76	0.5395	0.4474	0.0132
MASSACHUSETTS INSTITUTE OF TECHNOLOGY	252	0.5397	0.4087	0.0516
Total	6904	0.347	0.5815	0.0714
