# Supplementary material for: Encouraging entrepreneurship in university labs: Research activities, research outputs, and early doctorate careers
Source: PLoS One. 2017 Feb 8;12(2):e0170444. doi: 10.1371/journal.pone.0170444 (PMC5298308; doi:10.1371/journal.pone.0170444)
Supplement: S3 Table — (XLSX) [file pone.0170444.s003.xlsx]

## Sheet: S3
S3 Table. Encouragement of Entrepreneurship, Basic Research, and Invention Disclosures by S&E Field
		Basic Research			Applied Research			Publications			Invention Disclosure Activity
	Obs.	Entrepreneurship encouraged	Entrepreneurship not encouraged		Entrepreneurship encouraged	Entrepreneurship not encouraged		Entrepreneurship encouraged	Entrepreneurship not encouraged		Entrepreneurship encouraged	Entrepreneurship not encouraged
BIOLOGICAL/LIFE SCIENCES		0.927	0.909		0.531	0.465		1.8	1.9		0.074	0.061
Biochemistry/biophysics	429	0.931298	0.86532		0.484848	0.441077		1.8	1.7		0.0775194	0.0582192
Cell/molecular biology	459	0.936508	0.909366		0.456	0.405405		1.7	1.6		0.072	0.0699088
Developmental biology/embryology	93	1	1		0.454545	0.211268		1.5	1.7		0.0909091	0.028169
Ecology	258	0.864865	0.914027		0.810811	0.627273		2.7	2.1		0.0833333	0.0833333
Genetics	241	0.87037	0.909091		0.611111	0.446237		2.1	1.9		0.115385	0.0481283
Immunology	146	0.914286	0.855856		0.657143	0.567568		1.9	1.9		0.0294118	0.0648148
Microbiology	216	0.965517	0.955696		0.526316	0.443038		1.9	1.7		0.0517241	0.0909091
Neuroscience	388	0.931818	0.95		0.431818	0.388514		1.6	2		0.0689655	0.0338983
Pharmacology	88	0.931034	0.864407		0.758621	0.661017		1.7	1.9		0.0344828	0.0847458
CHEMISTRY		0.754	0.753		0.745	0.676		1.8	1.9		0.105	0.091
Analytical chemistry	88	0.702128	0.536585		0.957447	0.853659		1.8	1.4		0.130435	0.175
Inorganic chemistry	138	0.842105	0.839506		0.77193	0.654321		1.6	1.8		0.0701754	0.101266
Organic chemistry	205	0.719626	0.690722		0.728972	0.744898		1.9	1.6		0.113208	0.102041
Physical chemistry	211	0.848837	0.824		0.604651	0.552		1.9	2.2		0.0930233	0.032
PHYSICS		0.834	0.859		0.578	0.473		1.6	2		0.087	0.079
Astronomy/astrophysics	131	0.88	0.951923		0.44	0.294118		1.7	2.1		0.12	0.0857143
Biophysics	90	0.692308	0.796875		0.576923	0.571429		1.3	1.8		0.0384615	0.078125
Condensed matter/low-temp. physics	240	0.815789	0.817073		0.578947	0.615854		1.6	1.8		0.0789474	0.0869565
Optics/photonics	80	0.88	0.745455		0.8	0.727273		2.5	2.1		0	0.111111
Nuclear physics	65	1	0.93617		0.352941	0.234043		1.6	1.9		0.0588235	0.0625
Particle physics	188	1	0.974026		0.272727	0.196078		1.3	2.4		0.0606061	0.0855263
Applied physics	68	0.52381	0.680851		1	0.914894		1.4	2		0.272727	0.0909091
ENGINEERING		0.57	0.545		0.887	0.837		1.5	1.4		0.193	0.136
Aerospace/aeronautical engineering	74	0.607143	0.543478		0.928571	0.869565		1	1.1		0.192308	0.111111
Biomedical engineering	401	0.617512	0.598901		0.894495	0.791209		1.7	1.8		0.222222	0.183333
Chemical engineering	334	0.597561	0.595238		0.852761	0.829412		1.5	1.4		0.180124	0.117647
Computer engineering	148	0.293333	0.347222		0.947368	0.875		0.6	1.4		0.162162	0.114286
Electrical engineering	328	0.490566	0.410714		0.893082	0.886905		1.4	1.3		0.177632	0.184049
Mechanical engineering	265	0.6	0.559748		0.857143	0.849057		1.4	1		0.176471	0.115385
Materials Science	222	0.701149	0.691729		0.873563	0.785185		2.2	2		0.209302	0.0902256
Computer science	716	0.436667	0.459259		0.930693	0.863081		1.1	1		0.186207	0.129442
Total	6310	0.703008	0.764667		0.747289	0.606754		1.58	1.72		0.13619	0.0888588
