# Supplementary material for: Encouraging entrepreneurship in university labs: Research activities, research outputs, and early doctorate careers
Source: PLoS One. 2017 Feb 8;12(2):e0170444. doi: 10.1371/journal.pone.0170444 (PMC5298308; doi:10.1371/journal.pone.0170444)
Supplement: S5 Table — (XLSX) [file pone.0170444.s005.xlsx]

## Sheet: S5
S5 Table. Regression analyses by life sciences and engineering fields
Dependent variable	Basic research activity			Applied research activity			Number of publications			Invention disclosure activity			Academic career interest			Entrepreneurial career interest
Methodology	Ordered Logit			Ordered Logit			Poisson			Logit			Logit			Logit
Field	Life Sci.	Engr.		Life Sci.	Engr.		Life Sci.	Engr.		Life Sci.	Engr.		Life Sci.	Engr.		Life Sci.	Engr.
Model	1a	1b		2a	2b		3a	3b		4a	4b		5a	5b		6a	6b
Lab encourages entrepreneurship	0.17	-0.06		0.16	0.25*		0.20**	-0.04		-0.45	0.32**		0.27	0.31**		0.95***	0.60***
	[0.20]	[0.13]		[0.17]	[0.12]		[0.07]	[0.08]		[0.33]	[0.13]		[0.20]	[0.12]		[0.20]	[0.15]
Lab encourages academia	0.44***	0.47***		-0.25	0.05		0.01	0.06		0.15	-0.20		0.08	0.36***		-0.14	-0.05
	[0.13]	[0.13]		[0.14]	[0.14]		[0.07]	[0.08]		[0.24]	[0.17]		[0.21]	[0.09]		[0.15]	[0.18]
Lab encourages established firms	-0.09	-0.10		0.23	0.14		-0.19**	0.08		0.50	0.04		-0.10	0.07		-0.32*	-0.51***
	[0.18]	[0.13]		[0.15]	[0.13]		[0.06]	[0.11]		[0.27]	[0.17]		[0.21]	[0.16]		[0.16]	[0.15]
Pre-PhD entrepreneurial interest													-0.77***	-0.58***		2.23***	2.41***
													[0.09]	[0.15]		[0.13]	[0.16]
Level of basic research							0.01	0.03		0.04	0.04		0.44***	0.43***		-0.03	-0.01
							[0.02]	[0.03]		[0.10]	[0.07]		[0.04]	[0.06]		[0.05]	[0.06]
Level of applied research							0.04**	0.05		0.40***	0.39***		0.17***	0.39***		0.11**	0.22**
							[0.01]	[0.04]		[0.09]	[0.09]		[0.04]	[0.08]		[0.05]	[0.08]
Male	0.11	-0.04		0.23**	0.22*		0.13***	0.09		0.36*	0.62***		0.90***	0.56***		0.44***	0.61***
	[0.10]	[0.11]		[0.08]	[0.11]		[0.04]	[0.07]		[0.18]	[0.16]		[0.09]	[0.14]		[0.10]	[0.13]
U.S. Citizen	-0.04	-0.04		-0.28***	-0.07		0.03	-0.40***		-0.00	-0.36**		-0.62***	-0.79***		-0.40**	0.02
	[0.12]	[0.10]		[0.09]	[0.10]		[0.04]	[0.06]		[0.17]	[0.13]		[0.13]	[0.15]		[0.14]	[0.15]
Ph.D. start year	Incl.	Incl.		Incl.	Incl.		Incl.	Incl.		Incl.	Incl.		Incl.	Incl.		Incl.	Incl.
38 field fixed effects	Incl.	Incl.		Incl.	Incl.		Incl.	Incl.		Incl.	Incl.		Incl.	Incl.		Incl.	Incl.
39 university fixed effects	Incl.	Incl.		Incl.	Incl.		Incl.	Incl.		Incl.	Incl.		Incl.	Incl.		Incl.	Incl.
Constant							1.24***	0.02		-15.63***	-3.46***		-2.33***	-2.38***		-0.61	-1.58***
							[0.18]	[0.15]		[1.28]	[0.52]		[0.40]	[0.43]		[0.45]	[0.45]
Log pseudolikelihood	-2405.39	-2520.40		-3597.14	-1963.10		-4670.47	-3128.10		-535.20	-715.65		-1270.92	-940.92		-1300.35	-790.29
Observations	2515	1808		2515	1808		2509	1795		2308	1735		2361	1677		2363	1676
Robust standard errors clustered on PhD university in brackets; *** p < 0.001, ** p < 0.01, * p < 0.05
